# Supplementary material for: CCTop: An Intuitive, Flexible and Reliable CRISPR/Cas9 Target Prediction Tool
Source: PLoS One. 2015 Apr 24;10(4):e0124633. doi: 10.1371/journal.pone.0124633 (PMC4409221; doi:10.1371/journal.pone.0124633)
Supplement: S1 Table — (XLSX) [file pone.0124633.s003.xlsx]

## Sheet: (off-)target sites
sgRNA-1 (GFP)
Chromosome	start	end	strand	MM	target_seq	PAM	alignment	distance	gene name	gene id
chr15	7460416	7460438	-	4	AGTGAGTGTGATGCCACCTA	TGG	-|-|||-|[-|||||||||||]PAM	NA	NA	NA
chr23	12472608	12472630	-	4	GGCGGCGGCGCTGCCACCTT	TGG	||||--||[||-||||||||-]PAM	0	znf800a	ENSORLG00000013219
chr18	8582684	8582706	+	4	GCCGAGGCCGATGGCACCTT	TGG	|-|||||-[|||||-|||||-]PAM	5587	latrophilin-2 isoform 1	XLOC_010387
sgRNA-2 (cryaa)
Chromosome	start	end	strand	MM	target_seq	PAM	alignment	distance	gene name	gene id
ultracontig26	69177	69199	+	0	GGTCAGGGTCAGCAGTCCAT	CGG	||||||||[||||||||||||]PAM	0	cryaa	ENSORLG00000020678
chr18	14812990	14813012	-	3	CCTCAGGGTCAGCCGTCCAT	GGG	--||||||[|||||-||||||]PAM	0	TRIP6	XLOC_010466
chr13	9465015	9465037	-	4	GATCAGATTCAGCAGTACAT	TGG	|-||||--[||||||||-|||]PAM	1260	hnf1ba	ENSORLG00000004564
chr7	4062310	4062332	-	4	AGTCTGGGTCAGCCCTCCAT	GGG	-|||-|||[|||||--|||||]PAM	123	kelch domain-containing protein 8b-like	XLOC_022210
chr9	23960969	23960991	-	3	TGTCAGGGTCTGCAGTCCCT	GGG	-|||||||[||-|||||||-|]PAM	2236	gli2b (2 of 2)	ENSORLG00000015277
chr19	21173897	21173919	+	4	TGTCGGGGACAGCAGTCCTT	GGG	-|||-|||[-|||||||||-|]PAM	5	si:ch1073-416j23.1	ENSORLG00000014180
scaffold1064	8330	8352	-	4	TCTAAGGGTCAGCAGTCCAG	AGG	--|-||||[|||||||||||-]PAM	2759	NA	XLOC_025070
ultracontig105	125543	125565	-	4	GTCTAGGGTCAGCAGTCCAG	AGG	|---||||[|||||||||||-]PAM	1672	serine threonine-protein kinase smg1	XLOC_029811
ultracontig278	81805	81827	+	4	GTCTAGGGTCAGCAGTCCAG	AGG	|---||||[|||||||||||-]PAM	1808	flncb	ENSORLG00000019909
ultracontig247	240114	240136	-	4	GTCTAGGGTCAGCAGTCCAG	AGG	|---||||[|||||||||||-]PAM	6546	PREDICTED: hypothetical protein LOC798447 [Danio rerio]	XLOC_030542
chr15	13987823	13987845	-	3	GGTCAGTGTCAGCAGAACAT	TGG	||||||-|[|||||||--|||]PAM	22	hectd2	ENSORLG00000003746
chr13	29758930	29758952	+	4	AGTCATTGTCAGCAGTCCAA	AGG	-||||--|[|||||||||||-]PAM	2244	BCAS3	XLOC_004668
chr1	11454843	11454865	+	4	GGGCAGGTTCAGCAGAACAT	GGG	||-||||-[|||||||--|||]PAM	1393	SEPT9 (1 of 2)	ENSORLG00000003303
chr2	24333296	24333318	+	4	GGTTAAAGTCAGCAGTCCAG	AGG	|||-|--|[|||||||||||-]PAM	1964	CCNT2	XLOC_012156
chr16	12398721	12398743	-	4	ACTCAGGGTCAACAGTCCAG	AGG	--||||||[|||-|||||||-]PAM	1231	fxyd domain-containing ion transport regulator 7-like	XLOC_007631
chr2	17289604	17289626	-	4	GATCAGCGTCAGCAGTGAAT	CGG	|-||||-|[||||||||--||]PAM	74491	A8IE84_ORYLA	XLOC_012052
scaffold1872	3118	3140	+	4	GATGAGGGTCAGCAGGCCTT	TGG	|-|-||||[|||||||-||-|]PAM	0	helicase polq-like	XLOC_026087
scaffold625	110655	110677	+	4	AGTCAGGTTCAGCAGACCAG	TGG	-||||||-[|||||||-|||-]PAM	1483	ubiquitin-like 3	XLOC_028730
chr23	4858320	4858342	-	4	GATGAGGGTCAGCAGTCCCG	GGG	|-|-||||[||||||||||--]PAM	18612	IFRD1	XLOC_015448
sgRNA-3 (rx2)
Chromosome	start	end	strand	MM	target_seq	PAM	alignment	distance	gene name	gene id
chr17	31633335	31633357	+	0	GCATTTGTCAATGGATACCC	TGG	||||||||[||||||||||||]PAM	0	RX2	ENSORLG00000018007
scaffold4538	4119	4141	+	4	ACATCTGTCAGTGGCTACCC	AGG	-|||-|||[||-|||-|||||]PAM	NA	NA	NA
scaffold4821	31	53	-	4	TGATTTGTTAATGGATCCCC	CGG	--||||||[-|||||||-|||]PAM	NA	NA	NA
chr9	4452352	4452374	+	4	GCTTGTGTGAATGGATAACC	AGG	||-|-|||[-||||||||-||]PAM	9409	ENSORLG00000001664	XLOC_024284
chr13	28955664	28955686	-	4	ACATTGGTCAATGGCTTCCC	AGG	-||||-||[||||||-|-|||]PAM	82785	retrotransposable element tf2 155 kda protein type 1-like	XLOC_005392
sgRNA-4 (actb)
Chromosome	start	end	strand	MM	target_seq	PAM	alignment	distance	gene name	gene id
chr8	19071412	19071434	+	0	GGATGATGACATTGCCGCAC	TGG	||||||||[||||||||||||]PAM	0	ACTB	ENSORLG00000013676
chr4	18573333	18573355	-	4	CGCTTATTACATTGCCGCAC	CGG	-|-|-||-[||||||||||||]PAM	31982	GPSM2	XLOC_018594
chr24	14384180	14384202	-	4	GAATGTTTTCATTGCCGCAC	TGG	|-|||-|-[-|||||||||||]PAM	21064	ENSORLG00000016640	XLOC_016025
chr8	8438537	8438559	-	4	CGTCGATGACATTGCAGCAC	TGG	-|--||||[|||||||-||||]PAM	0	DOCK6	ENSORLG00000005365
ultracontig90	2533700	2533722	+	4	TGATGACGTCATTGACGCAC	GGG	-|||||-|[-|||||-|||||]PAM	0	MAPRE1	XLOC_031272
chr12	11872302	11872324	-	4	GGAGGATTTCATTGCAGCAC	TGG	|||-|||-[-||||||-||||]PAM	572	SAPCD2	ENSORLG00000007205
scaffold1061	45527	45549	+	4	GGATGTTCACATCACCGCAC	TGG	|||||-|-[||||--||||||]PAM	4178	hypothetical protein BRAFLDRAFT_57245 [Branchiostoma floridae]	XLOC_025062
chr2	26077312	26077334	+	4	TGATGACGACAGTGCCTCAC	CGG	-|||||-|[|||-||||-|||]PAM	NA	NA	NA
chr5	15573584	15573606	+	3	GGATGAGGACATTGTCTCAC	TGG	||||||-|[||||||-|-|||]PAM	7703	ADAMTS9	XLOC_019227
chr6	7179435	7179457	-	4	GCATGGTGACATCGCCGCAT	GGG	|-|||-||[||||-||||||-]PAM	0	MOV10L1	ENSORLG00000002944
